# Supplementary material for: Dynamically Tunable Assemblies of Superparamagnetic Nanoparticles Stabilized with Liquid Crystal-like Ligands in Organic Thin Films
Source: Nanomaterials (Basel). 2023 Nov 6;13(21):2908. doi: 10.3390/nano13212908 (PMC10648093; doi:10.3390/nano13212908)
Supplement: Supplementary file 1 [file nanomaterials-13-02908-s001.zip]

Archive with 1 entries (1 files):
- nanomaterials-2591860-supplementary.pdf
